# Supplementary material for: A Rapid Screening Assay to Search for Phosphorylated Proteins in Tissue Extracts
Source: PLoS One. 2012 Nov 15;7(11):e50025. doi: 10.1371/journal.pone.0050025 (PMC3499474; doi:10.1371/journal.pone.0050025)
Supplement: Table S3 — GO annotations of identified proteins. (XLS) [file pone.0050025.s003.xls]

## Sheet: Functional annotations
	Table S3: GO annotations of identified proteins
	Protein ID	name	synonym		MW	PI	accession (UniProt)	gene name			cellular component GO term			molecular function GO term
	LMNA_MOUSE	Lamin-A/C	lamin A; lamin A/C; lamin C; Lamin-A/C; Lmn1; Lmna		74237.57	6.54	P48678	Lmna			GO_0005856_cytoskeleton			GO_0005515_protein binding
	DPYL2_MOUSE	Dihydropyrimidinase-related protein 2	AI851130; collapsin response mediator protein 2; Crmp2; dihydropyrimidinase-like 2; Dihydropyrimidinase-related protein 2; DPYL2; Dpysl2; DRP-2; DRP2; Musunc33; OTTMUSP00000017622; TOAD-64; ULIP-2; Ulip2; Unc-33-like phosphoprotein 2		62170.49	5.95	O08553	Dpysl2			GO_0005739_mitochondrion			GO_0005515_protein binding
	PRDX6_MOUSE	Peroxiredoxin-6	1-Cys peroxiredoxin; 1-Cys PRX; 1-cysPrx; 9430088D19Rik; AA690119; Acidic calcium-independent phospholipase A2; aiPLA2; anti-oxidant protein 2, related sequence 3; Antioxidant protein 2; Aop2; Aop2-rs3; Brp-12; CP-3; GPx; KIAA0106; Ltw-4; Ltw4; Lvtw-4; m		24870.65	5.71	O08709	Prdx6			GO_0005737_cytoplasm			GO_0003824_catalytic activity
	DLDH_MOUSE	Dihydrolipoyl dehydrogenase, mitochondrial	AI315664; AI746344; branched chain alpha-keto acid dehydrogenase complex subunit E3; Dihydrolipoamide dehydrogenase; Dihydrolipoyl dehydrogenase, mitochondrial; Dld; DLDH		54212.31	7.97	O08749	Dld			GO_0005739_mitochondrion			GO_0000GO_0000166_nucleotide binding66_nucleotide binding
	GSTO1_MOUSE	Glutathione transferase omega-1	AA407097; AI194287; AU018802; glutathione S-transferase like; glutathione S-transferase omega 1; Glutathione S-transferase omega-1; Glutathione transferase omega 1 (GSTO 1-1) (p28); glutathione-S-transferase like; GSTO-1; Gsto1; Gstx; Gtsttl; p28		27497.61	6.91	O09131	Gsto1			GO_0005737_cytoplasm			GO_0016740_transferase activity
	SODE_MOUSE	Extracellular superoxide dismutase [Cu-Zn]	AI314465; EC-SOD; extracellular superoxide dismutase; Extracellular superoxide dismutase [Cu-Zn]; MGC13799; Sod3; SODE; superoxide dismutase 3, extracellular		27391.90	6.36	O09164	Sod3			0005576 : extracellular region			GO_0043167_ion binding
	ANXA3_MOUSE	Annexin A3	35-alpha calcimedin; Annexin A3; Annexin III; Annexin-3; Anx3; Anxa3; Lipocortin III; PAP-III; Placental anticoagulant protein III.		36239.81	5.33	O35639	Anxa3			GO_0005886_plasma membrane			GO_0030234_enzyme regulator activity
	PTRF_MOUSE	Polymerase I and transcript release factor.	Polymerase I and transcript release factor, Polymerase I-transcript release factor.		43953.61	5.43	O54724	Ptrf			GO_0005634_nucleus			GO_0030528_transcription regulation
	RGS9_MOUSE	Regulator of G-protein signaling 9	MGC150267; MGC150268; OTTMUSP00000003041; Regulator of G-protein signaling 9; RGS9; RGS9-1; Rgs9-2; ROS GAP		75401.33	9.51	O54828	Rgs9			GO_0005634_nucleus			GO_0004871_signal transducer activity
	PGRC1_MOUSE	Membrane-associated progesterone receptor component 1	AA415812; HPR6.6; Membrane-associated progesterone receptor component 1; OTTMUSP00000018583; PGRC1; Pgrmc; Pgrmc1; PPMR; progesterone receptor membrane component 1; Vema		21694.20	4.57	O55022	Pgrmc1			GO_0005634_nucleus			GO_0004871_signal transducer activity
	ILK_MOUSE	Integrin-linked protein kinase	AA511515; ESTM24; Ilk; integrin binding protein kinase; integrin linked kinase; Integrin-linked protein kinase; OTTMUSP00000031102		51373.17	8.30	O55222	Ilk			GO_0005856_cytoskeleton			GO_0004871_signal transducer activity
	PDLI1_MOUSE	PDZ and LIM domain protein 1	C-terminal LIM domain protein 1; carboxyl terminal LIM domain protein 1; Clim1; Elfin; LIM domain protein CLP-36; mClim1; PDLI1; Pdlim1; PDZ and LIM domain 1 (elfin); PDZ and LIM domain protein 1.		35774.40	6.38	O70400	Pdlim1			GO_0005856_cytoskeleton			GO_0030528_transcription regulation
	IKKB_MOUSE	Inhibitor of nuclear factor kappa-B kinase subunit beta	AI132552; I-kappa-B kinase 2; I-kappa-B-kinase beta; IkBKB; IKK-2; IKK-B; IKK-beta; IKK2; IKK[b]; Ikkb; IKKbeta; inhibitor of kappa light polypeptide gene enhancer in B-cells, kinase beta; inhibitor of kappaB kinase beta; Inhibitor of nuclear factor kappa		86690.23	6.03	O88351	Ikbkb			GO_0016020_membrane			GO_0004871_signal transducer activity
	ROA2_MOUSE	Heterogeneous nuclear ribonucleoproteins A2/B1	9130414A06Rik; heterogeneous nuclear ribonucleoprotein A2/B1; Heterogeneous nuclear ribonucleoproteins A2/B1; heterogenous nuclear ribonucleoprotein A2/B1; hnRNP A2 / hnRNP B1; hnRNP A2/B1; hnrnp-A; Hnrnpa2b1; Hnrpa2; Hnrpa2b1; ROA2		37402.67	8.97	O88569	Hnrpa2b1			GO_0005634_nucleus			GO_0000166_nucleotide binding
	GOSR1_MOUSE	Golgi SNAP receptor complex member 1	28 kDa Golgi SNARE protein; 28 kDa cis-Golgi SNARE p28; GOS-28; p28; 28 kDa Golgi SNARE protein; Golgi SNAP receptor complex member 1; GOS-28; Gs28		28429.31	9.34	O88630	Gosr1			GO_0005794_Golgi apparatus			GO_0005515_protein binding
	CAH2_MOUSE	Carbonic anhydrase 2	AI131712; CA II; CA-II; Ca2; CAH2; CAII; Car-2; Car2; Carbonate dehydratase II; Carbonic anhydrase 2; Carbonic anhydrase II; Ltw-5; Lvtw-5		29032.56	6.49	P00920	Ca2			GO_0005634_nucleus			GO_0043167_ion binding
	HBA_MOUSE	Hemoglobin subunit alpha	alpha 1 globin; alpha globin 1; Alpha-globin; haemaglobin alpha 1; Hba; Hba-a1; Hba1; Hbat1; Hemoglobin alpha chain; hemoglobin alpha, adult chain 1; Hemoglobin subunit alpha; OTTMUSP00000005553		15085.18	7.97	P01942	Hba-a1			GO_0005737_cytoplasm			GO_0005215_transporter activity
	HBB1_MOUSE	Hemoglobin subunit beta-1	AA409645; beta maj; beta major globin; Beta-1-globin; beta-globin; Hbb-b1; HBB1; Hbbt1; Hbbt2; Hemoglobin beta-1 chain; Hemoglobin beta-major chain; Hemoglobin subunit beta-1; hemoglobin, beta adult major chain; OTTMUSP00000020541.		15708.98	7.26	P02088	Hbb-b1			GO_0005737_cytoplasm			GO_0005215_transporter activity
	LAMB1_MOUSE	Laminin subunit beta-1	C77966; C80098; C81607; D130003D08Rik; Lamb-1; LAMB1; Lamb1-1; Laminin B1 chain; laminin B1 subunit 1; Laminin subunit beta-1; Laminin-1 subunit beta; Laminin-10 subunit beta; Laminin-12 subunit beta; Laminin-2 subunit beta; Laminin-6 subunit beta; Lamini		202441.57	4.89	P02469	Lamb1-1			0005576 : extracellular region			GO_0019899_enzyme binding
	ALDOA_MOUSE	Fructose-bisphosphate aldolase A	ALDO1; ALDOA; Aldolase 1; ALFA; EC 4.1.2.13; Fructose-bisphosphate aldolase A; Muscle-type aldolase		39224.73	8.4	P05064	Aldoa			GO_0005739_mitochondrion			GO_0003824_catalytic activity
	TBA1B_MOUSE	Tubulin alpha-2 chain	Alpha-tubulin 2; Alpha-tubulin isotype M-alpha-2; MGC102558; MGC117866; MGC118411; OTTMUSP00000018538; TBA1B; Tuba1b; Tuba2; Tubulin alpha-1B chain; Tubulin alpha-2 chain; tubulin, alpha 1B; tubulin, alpha 2.		50151.63	4.94	P05213	Tuba1b			GO_0005856_cytoskeleton			GO_0000166_nucleotide binding
	SRC_MOUSE	Neuronal proto-oncogene tyrosine-protein kinase Src	AW259666; Neuronal proto-oncogene tyrosine-protein kinase Src; OTTMUSP00000017316; OTTMUSP00000019027; OTTMUSP00000019028; OTTMUSP00000019029; p60-Src; pp60c-src; Proto-oncogene c-Src; Rous sarcoma oncogene; Src.		60618.69	7.95	P05480	Src			GO_0005886_plasma membrane			GO_0019899_enzyme binding
	ANXA2_MOUSE	Annexin A2	33-kDa calcimedin; 33-kDa lymphocyte Ca<2+>- binding protein; 33kDa lymphocyte Ca<2+>- binding protein; 36-kDa calelectrin; Annexin A2; Annexin II; Annexin-2; Anx2; Anxa2; AW215814; Cal1h; Calpactin I heavy chain; Calpactin-1 heavy chain; chromobindin 8;		38545.01	7.53	P07356	Anxa2			0005576 : extracellular region			GO_0030234_enzyme regulator activity
	ALBU_MOUSE	Serum albumin [Precursor]	ALB, ALBU, ALBU; serum albumin; Alb-1; Alb1		67833.50	5.69	P07724	Alb			0005576 : extracellular region			GO_0003676_nucleic acid binding
	A1AT1_MOUSE	Alpha-1-antitrypsin 1-1	A1AT1; AAT; Aat-2; Aat2; Alpha-1 protease inhibitor 1; Alpha-1-antiproteinase; Alpha-1-antitrypsin 1-1; alpha-1-antitrypsin 2; Dom1; MGC117839; OTTMUSP00000028351; OTTMUSP00000028352; PI1; serine (or cysteine) peptidase inhibitor, clade A, member 1A; ser		46002.58	5.44	P07758	Serpina1a			0005576 : extracellular region			GO_0030234_enzyme regulator activity
	SPA3K_MOUSE	Serine protease inhibitor A3K			46879.90	5.05	P07759	Serpina3k			0005576 : extracellular region			GO_0030234_enzyme regulator activity
	HS90A_MOUSE	Heat shock protein HSP 90-alpha	86kDa; 89kDa; AL024080; AL024147; Heat shock 86 kDa; heat shock protein 1, alpha; heat shock protein 90, alpha (cytosolic), class A member 1; heat shock protein 90kDa alpha (cytosolic), class A member 1; Heat shock protein HSP 90-alpha; heat shock protein		84787.88	4.93	P07901	Hsp90aa1			GO_0005737_cytoplasm			GO_0030234_enzyme regulator activity
	CBR2_MOUSE	Lung carbonyl reductase [NADPH] 2	Adipocyte protein P27; AP27; carbonyl reductase 2; Carbonyl reductase [NADPH] 2; Cbr2; LCR; Lung carbonyl reductase; MLCR; NADPH-dependent carbonyl reductase 2; OTTMUSP00000004525.		25958.17	9.10	P08074	Cbr2			GO_0005739_mitochondrion			GO_0003824_catalytic activity
	ENPL_MOUSE	Endoplasmin	94 kDa glucose-regulated protein; Endoplasmic reticulum resident protein 99; Endoplasmin; ENPL; ERp99; gp96; GRP-94; Grp94; Heat shock protein 90 kDa beta member 1; heat shock protein 90, beta (Grp94), member 1; heat shock protein 90kDa beta (Grp94), memb		92475.77	4.74	P08113	Hsp90b1			GO_0005886_plasma membrane			GO_0000166_nucleotide binding
	SODC_MOUSE	Superoxide dismutase [Cu-Zn]	B430204E11Rik; Cu(2+)-Zn2+ superoxide dismutase; Cu/Zn-SOD; CuZnSOD; Ipo-1; Ipo1; MGC107553; Sod-1; Sod1; SODC; superoxide dismutase; superoxide dismutase 1, soluble; Superoxide dismutase [Cu-Zn]		15942.67	6.02	P08228	Sod1			GO_0005739_mitochondrion			GO_0051087_chaperone binding
	MDHM_MOUSE	Malate dehydrogenase, mitochondrial	malate dehydrogenase 2, NAD (mitochondrial); Malate dehydrogenase, mitochondrial; MDH; Mdh-2; Mdh2; MDHM; mitochondrial malate dehydrogenase 2, NAD; Mor-1; Mor1; OTTMUSP00000026139		35611.45	8.93	P08249	Mdh2			GO_0005739_mitochondrion			GO_0003824_catalytic activity
	K1C13_MOUSE	Keratin, type I cytoskeletal 13	47 kDa cytokeratin; CK-13; CK13; cytokeratin 13; Cytokeratin-13; K13; K1C13; keratin 13; keratin complex 1, acidic, gene 13; Keratin, type I cytoskeletal 13; Keratin-13; Krt-1.13; Krt1-13; Krt13; OTTMUSP00000002390		47754.06	4.79	P08730	Krt13			GO_0005856_cytoskeleton			GO_0005515_protein binding
	ANXA1_MOUSE	Annexin A1	Annexin A1; Annexin I; Annexin-1; Anx-1; Anx-A1; Anx1; Anxa1; C430014K04Rik; Calpactin II; Calpactin-2; Chromobindin-9; lipocortin 1; Lipocortin I; Lpc-1; Lpc1; p35; Phospholipase A2 inhibitory protein		38603.1	7.15	P10107	Anxa1			GO_0005634_nucleus			GO_0043167_ion binding
	GSTM1_MOUSE	Glutathione S-transferase Mu 1	Glutathione S-transferase GT8.7; Glutathione S-transferase Mu 1; glutathione S-transferase, mu 1; glutathione-S-transferase, mu 1; GST 1-1; GST class-mu 1; Gstb-1; Gstb1; Gstm1; OTTMUSP00000007628; pmGT10		25838.8	8.14	P10649	Gstm1			GO_0005737_cytoplasm			GO_0016740_transferase activity
	K2C8_MOUSE	Keratin, type II cytoskeletal 8	AA960620; AL022697; AU019895; Card2; CK-8; cytokeratin 8; Cytokeratin endo A; Cytokeratin-8; EndoA; K2C8; K8; keratin 8; keratin complex 2, basic, gene 8; Keratin, type II cytoskeletal 8; Keratin-8; Krt-2.8; Krt2-8; Krt8; MGC118110; Type-II keratin Kb8		54565.31	5.70	P11679	Krt8			GO_0005856_cytoskeleton			GO_0005515_protein binding
	GELS_MOUSE	Gelsolin	Actin-depolymerizing factor; ADF; Brevin; GELS; Gelsolin; Gsb; Gsn; MGC28083; OTTMUSP00000013018.		85941.57	5.83	P13020	Gsn			GO_0005856_cytoskeleton			GO_0005515_protein binding
	CAH1_MOUSE	Carbonic anhydrase 1	AW555628; CA I; CA-I; Ca1; CAH1; Car-1; Car1; Carbonate dehydratase I; Carbonic anhydrase 1; Carbonic anhydrase I; MGC118082		28320.52	6.44	P13634	Ca1			GO_0005737_cytoplasm			GO_0043167_ion binding
	RSSA_MOUSE	40S ribosomal protein SA	37 kDa laminin receptor; 37 kDa laminin receptor precursor; 37 kDa oncofetal antigen; 37/67 kDa laminin receptor; 37LRP; 40S ribosomal protein SA; 67 kDa laminin receptor; 67kDa; 67LR; AL022858; Laminin receptor 1; laminin receptor 1 (67kD, ribosomal prot		32838.08	4.80	P14206	Rpsa			GO_0005634_nucleus			GO_0004871_signal transducer activity
	CALR_MOUSE	Calreticulin	Calr; Calregulin; Calreticulin; CRP55; CRT; Endoplasmic reticulum resident protein 60; ERp60; HACBP; OTTMUSP00000025211		47994.52	4.33	P14211	Calr			GO_0005886_plasma membrane			GO_0030528_transcription regulation
	HSPB1_MOUSE	Heat-shock protein beta-1	HspB1 Heat shock 27 kDa protein HSP 27 Growth-related 25 kDa protein P25 HSP25 28 kDa heat shock protein, Estrogen-regulated 24 kDa protein, Growth-related 25 kDa protein, HSP 27, HSP25, HSPB1, P25, SRP27, Stress-responsive protein 27		23013.84	6.12	P14602	Hspb1			GO_0000502_proteasome complex			GO_0005515_protein binding
	GSTM2_MOUSE	Glutathione S-transferase Mu 2	Glutathione S-transferase Mu 2; Glutathione S-transferase pmGT2; glutathione S-transferase, mu 2; glutathione-S-transferase, mu 2; GST 5-5; GST class-mu 2; Gstb-2; Gstb2; Gstm2; OTTMUSP00000007631		25716.71	6.91	P15626	Gstm2			GO_0005886_plasma membrane			GO_0005515_protein binding
	LEG3_MOUSE	Galectin-3	35 kDa lectin; Carbohydrate-binding protein 35; CBP 35; Gal-3; gal3; Galactose-specific lectin 3; Galectin-3; GBP; IgE-binding protein; L-34; L-34 galactoside-binding lectin; Laminin-binding protein; Lectin L-29; lectin, galactose binding, soluble 3; LEG3		27514.87	8.47	P16110	Lgals3			0005576 : extracellular region			GO_0005515_protein binding
	G3P_MOUSE	Glyceraldehyde-3-phosphate dehydrogenase	G3P; Gapd; GAPDH; Glyceraldehyde-3-phosphate dehydrogenase; MGC102544; MGC102546; MGC103190; MGC103191; MGC105239		35678.82	8.45	P16858	Gapdh			GO_0005737_cytoplasm			GO_0003824_catalytic activity
	ENOA_MOUSE	Alpha-enolase	0610008I15; 2-phospho-D-glycerate hydro-lyase; 2-phospho-D-glycerate hydrolase; AL022784; Alpha-enolase; Eno-1; Eno1; ENOA; Enolase 1; enolase 1, alpha non-neuron; MBP-1; MGC103111; MGC107267; NNE; Non-neural enolase; OTTMUSP00000011140		47140.82	6.37	P17182	Eno1			GO_0005886_plasma membrane			GO_0043167_ion binding
	SBP1_MOUSE	Selenium-binding protein 1	56 kDa selenium-binding protein; Lp56; Lpsb; MGC18519; OTTMUSP00000021242; SBP1; SBP56; Selenbp1; selenium binding protein 1; Selenium-binding protein 1; SP56.		52514.02	5.87	P17563	Selenbp1			GO_0005634_nucleus			0005488 : binding
	PPIA_MOUSE	Peptidyl-prolyl cis-trans isomerase A	2700098C05; Cphn; Cyclophilin A; Cyclosporin A-binding protein; CyP-18; CypA; OTTMUSP00000000741; Peptidyl-prolyl cis-trans isomerase A; peptidylprolyl isomerase A; Ppia; PPIase A; Rotamase A; SP18		17971.34	7.73	P17742	Ppia			GO_0005634_nucleus			0042277 : peptide binding
	K1C19_MOUSE	Keratin, type I cytoskeletal 19	Cytokeratin-19 CK-19 Keratin-19 K19 CK 19, CK19, K19, K1C19, KRT1-19, KRT19, Keratin, Keratin, type I cytoskeletal 19, cytokeratin 19, type I cytoskeletal 19		44541.79	5.28	P19001	Krt19			GO_0005856_cytoskeleton			GO_0005515_protein binding
	GSTP1_MOUSE	Glutathione S-transferase P 1	EC 2.5.1.18, GST P1, GST YF-YF, GST class-pi, GST-piB, GTP1, Gstpib, Preadipocyte growth factor, glutathione S-transferase P 1.		23477.99	8.13	P19157	Gstp1			ND			GO_0016740_transferase activity
	GRP78_MOUSE	78 kDa glucose-regulated protein, BiP, GRP 78, Grp78, immunoglobulin heavy chain binding	78 kDa glucose-regulated protein precursor (GRP 78) (Heat shock 70 kDa protein 5) (Immunoglobulin heavy chain-binding protein) (BiP).		72422.05	5.07	P20029	Hspa5			GO_0005634_nucleus			GO_0030234_enzyme regulator activity
	VIME_MOUSE	Vimentin	MGC102095; OTTMUSP00000012058; Vim; VIME; Vimentin		53687.67	5.06	P20152	Vim			GO_0005856_cytoskeleton			GO_0019899_enzyme binding
	PLMN_MOUSE	Plasminogen	Activation peptide; AI649309; Angiostatin; Pg; Plasmin heavy chain A; Plasmin heavy chain A, short form; Plasmin light chain B; Plasminogen; Plg; PLMN		90781.83	6.21	P20918	Plg			GO_0005886_plasma membrane			GO_0043167_ion binding
	PNPH_MOUSE	Purine nucleoside phosphorylase	AL024301; AU015798; Inosine phosphorylase; Np; Np-1; Np-2; PNP; Pnp1; PNPH; Purine nucleoside phosphorylase; purine-nucleoside phosphorylase; purine-nucleoside phosphorylase 1		32277.06	5.78	P23492	Pnp			GO_0005856_cytoskeleton			GO_0003824_catalytic activity
	CATA_MOUSE	Catalase	2210418N07; Cas-1; Cas1; Cat; CATA; Catalase; catalase 1; Cs-1; OTTMUSP00000015802		59634.09	7.72	P24270	Cat			GO_0005794_Golgi apparatus			GO_0000166_nucleotide binding
	AL1A1_MOUSE	Retinal dehydrogenase 1	al1a1; aldh-e1; alhdii; EC 1.2.1.36; raldh 1; raldh1; retinal dehydrogenase 1 RalDH1 RALDH 1 Aldehyde dehydrogenase family 1 member A1 Aldehyde dehydrogenase, cytosolic ALHDII ALDH-E1		54467.76	7.91	P24549	Aldh1a1			GO_0005737_cytoplasm			GO_0005515_protein binding
	EZRI_MOUSE	Ezrin	AW146364; Cytovillin; Ezr; EZRI; Ezrin; MGC107499; OTTMUSP00000019758; p81; R75297; Vil2; villin 2; Villin-2.		69275.64	5.83	P26040	Ezr/Vil2			GO_0005886_plasma membrane			GO_0005515_protein binding
	MOES_MOUSE	Moesin	C78546; Membrane-organizing extension spike protein; MOES; Moesin; Msn		67766.99	6.22	P26041	Msn			GO_0005886_plasma membrane			GO_0005102_receptor binding
	DHE3_MOUSE	Glutamate dehydrogenase 1	AI118167; DHE3; GDH 1; Gdh-X; Glud; Glud1; Gludl; glutamate dehydrogenase 1; Glutamate dehydrogenase 1, mitochondrial		61336.78	8.05	P26443	Glud1			GO_0005739_mitochondrion			GO_0003824_catalytic activity
	PDIA3_MOUSE	Protein disulfide-isomerase A3	58 kDa glucose-regulated protein; 58 kDa microsomal protein; 58kDa; Disulfide isomerase ER-60; endoplasmic reticulum protein; Endoplasmic reticulum resident protein 57; Endoplasmic reticulum resident protein 60; ER protein 57; ER protein 60; Erp; ERp57; E		56621.36	5.99	P27773	Pdia3			GO_0005737_cytoplasm			GO_0005515_protein binding
	OAT_MOUSE	Ornithine aminotransferase, mitochondrial	AI194874; Oat; ornithine aminotransferase; Ornithine aminotransferase, mitochondrial; Ornithine--oxo-acid aminotransferase		48354.56	6.19	P29758	Oat			GO_0005739_mitochondrion			GO_0003824_catalytic activity
	AP1M1_MOUSE	AP-1 complex subunit mu-1	[m]1A; AA408894; Adaptor protein complex AP-1 mu-1 subunit; Adaptor-related protein complex 1 mu-1 subunit; adaptor-related protein complex AP-1, mu subunit 1; Adtm1A; AP-1 complex subunit mu-1; AP-mu chain family member mu1A; Ap1m1; AP47; Clathrin assemb		48542.85	6.82	P35585	Ap1m1			GO_0005794_Golgi apparatus			GO_0005515_protein binding
	PRDX1_MOUSE	Peroxiredoxin-1	macrophage 23 Kd stress protein; Macrophage 23 kDa stress protein; macrophage 23kDa stress protein; macrophase stress protein 22kDa; macrophase stress protein 23 kd; Msp23; NkefA; OSF-3; OSF3; osteoblast specific factor 3; Osteoblast-specific factor 3; OT		22176.49	8.26	P35700	Prdx1			GO_0005739_mitochondrion			GO_0005515_protein binding
	TAGL_MOUSE	Transgelin	Actin-associated protein p27; Sm22; SM22-alpha; Sm22a; Sm22alpha; Smooth muscle protein 22-alpha; TAGL; Tagln; Transgelin; Ws310.		22575.81	8.85	P37804	Tagln			GO_0005737_cytoplasm			GO_0005515_protein binding
	TKT_MOUSE	Transketolase	P68; TK; Tkt; Transketolase		67630.48	7.23	P40142	Tkt			GO_0012505_endomembrane system			GO_0003824_catalytic activity
	INMT_MOUSE	Indolethylamine N-methyltransferase	Amine N-methyltransferase; Aromatic alkylamine N-methyltransferase; Arylamine N-methyltransferase; Indolamine N-methyltransferase; Indolethylamine N-methyltransferase; Inmt; nicotine N-methyltransferase; Temt; thioether S-methyltransferase		29459.80	6.00	P40936	Inmt			GO_0005737_cytoplasm			GO_0016740_transferase activity
	ALDR_MOUSE	Aldose reductase	AR; Aldehyde reductase; EC 1.1.1.21; Ahr-1; Ahr1; Akr1b1; Akr1b3; Aldehyde reductase; aldehyde reductase 1; aldo-keto reductase family 1, member B1 (aldose reductase); aldo-keto reductase family 1, member B3 (aldose reductase); Aldor1; Aldose reductase;		35601.04	6.79	P45376	Akr1b1			GO_0005737_cytoplasm			GO_0005515_protein binding
	PRS7_MOUSE	26S protease regulatory subunit 7	26S protease regulatory subunit 7; Mss1; OTTMUSP00000029652; proteasome (prosome, macropain) 26S subunit, ATPase 2; Proteasome 26S subunit ATPase 2; Protein MSS1; PRS7; Psmc2.		48647.88	5.72	P46471	Psmc2			GO_0000502_proteasome complex			GO_0000166_nucleotide binding
	ALDH2_MOUSE	Aldehyde dehydrogenase, mitochondrial [Precursor]	Ahd-1; Ahd-5; AHD-M1; Ahd1; Ahd5; aldehyde dehydrogenase 2, mitochondrial; Aldehyde dehydrogenase, mitochondrial; ALDH class 2; ALDH-E2; Aldh2; ALDHI; OTTMUSP00000027439		56537.54	7.53	P47738	Aldh2			GO_0005739_mitochondrion			0005515 : protein binding
	CAZA1_MOUSE	F-actin-capping protein subunit alpha-1	Cappa1; capping protein (actin filament) muscle Z-line, alpha 1; capping protein alpha 1; CAPZ; CapZ alpha-1; Capza1; CAZ1; CAZA1; F-actin capping protein alpha-1 subunit; F-actin-capping protein subunit alpha-1; OTTMUSP00000025120		32939.75	5.34	P47753	Capza1			GO_0005856_cytoskeleton			0005515 : protein binding
	ANXA5_MOUSE	Annexin A5	Anchorin CII; Annexin A5; Annexin V; Annexin-5; Anx5; Anxa5; Calphobindin I; CBP-I; Endonexin II; Lipocortin V; OTTMUSP00000021966; PAP-I; Placental anticoagulant protein 4; Placental anticoagulant protein I; PP4; R74653; Thromboplastin inhibitor; VAC-alp		35752.44	4.83	P48036	Anxa5			ND			GO_0005102_receptor binding
	THTR_MOUSE	Thiosulfate sulfurtransferase	Rhodanese; Thiosulfate sulfurtransferase; thiosulfate sulfurtransferase, mitochondrial; THTR; Tst		33465.91	7.71	P52196	Tst			GO_0005886_plasma membrane			GO_0016740_transferase activity
	KPYM_MOUSE	Pyruvate kinase isozymes M1/M2	EC 2.7.1.40, Pyruvate kinase muscle isozyme, KPY2; KPYM; PK3; PYKM; pyruvate kinase M; Pyruvate kinase, M2 isozyme		57844.89	7.17	P52480	Pkm2			GO_0005634_nucleus			GO_0003824_catalytic activity
	PIPNA_MOUSE	Phosphatidylinositol transfer protein alpha isoform	OTTMUSP00000006520; Phosphatidylinositol transfer protein alpha isoform; phosphatidylinositol transfer protein, alpha; PI-TP-alpha; PIPNA; Pitp alpha; Pitpn; Pitpna; PtdIns transfer protein alpha; PtdInsTP alpha; vb; vibrator		31893.40	5.97	P53810	Pitpna			GO_0005737_cytoplasm			0008289 : lipid binding
	IDHP_MOUSE	Isocitrate dehydrogenase [NADP], mitochondrial	Oxalosuccinate decarboxylase IDH NADP(+)-specific ICDH IDP ICD-M EC 1.1.1.42, ICD-M, IDHP, Idh2, isocitrate dehydrogenase [NADP], mitochondrial		58749.11	8.88	P54071	Idh2			GO_0005739_mitochondrion			GO_0043167_ion binding
	ATPB_MOUSE	ATP synthase subunit beta, mitochondrial	EC 3.6.3.14 ATP synthase, H+ transporting mitochondrial F1 complex, beta subunit.		56300.49	5.19	P56480	Atp5b			GO_0005886_plasma membrane			GO_0004871_signal transducer activity
	TPM1_MOUSE	Tropomyosin alpha-1 chain	AA986836; AI854628; alpha tropomyosin; alpha-TM; Alpha-tropomyosin; OTTMUSP00000022205; TM2; Tm3; Tmpa; Tpm-1; Tpm1; Tpma; tropomyosin 1, alpha; Tropomyosin alpha-1 chain; Tropomyosin-1		32680.56	4.69	P58771	Tpm1			GO_0005856_cytoskeleton			GO_0005515_protein binding
	ACTB_MOUSE	Actin, cytoplasmic 1	ACTB; Actin, cytoplasmic 1; Beta-actin		41736.73	5.29	P60710	Actb			GO_0005634_nucleus			GO_0019899_enzyme binding
	CDC42_MOUSE	Cell division control protein 42 homolog	AI747189; AU018915; Cdc42; Cell division control protein 42 homolog; cell division cycle 42 homolog (S. cerevisiae); G25K GTP-binding protein; OTTMUSP00000010388		21310.62	5.76	P60766	Cdc42			GO_0005794_Golgi apparatus			GO_0019899_enzyme binding
	UBE2N_MOUSE	Ubiquitin-conjugating enzyme E2 N	1500026J17Rik; AL022654; BB101821; Bendless-like ubiquitin-conjugating enzyme; Blu; Ubc13; Ube2n; Ubiquitin carrier protein N; Ubiquitin-conjugating enzyme E2 N; ubiquitin-conjugating enzyme E2N; Ubiquitin-protein ligase N.		17137.82	6.13	P61089	Ube2n			GO_0005634_nucleus			GO_0000166_nucleotide binding
	HNRPK_MOUSE	Heterogeneous nuclear ribonucleoprotein K	65 kDa phosphoprotein, CSBP, DC-stretch binding protein, HNRNPK, HNRPK, Heterogeneous nuclear ribonucleoprotein K, TUNP, Transformation upregulated nuclear protein, hnRNP-K		50976.25	5.39	P61979	Hnrpk			GO_0005634_nucleus			GO_0003676_nucleic acid binding
	GBB1_MOUSE	Guanine nucleotide-binding protein G(I)/G(S)/G(T) subunit beta 1	AA409223; C77571; GBB1; Gnb-1; Gnb1; guanine nucleotide binding protein (G protein), beta 1; guanine nucleotide binding protein, beta 1; Guanine nucleotide-binding protein G(I)/G(S)/G(T) subunit beta-1; MGC98074; OTTMUSP00000011446; Transducin beta chain		37245.77	5.6	P62874	Gnb1			GO_0005886_plasma membrane			GO_0005102_receptor binding
	GBB2_MOUSE	Guanine nucleotide-binding protein G(I)/G(S)/G(T) subunit beta 2	G protein subunit beta-2; GBB2; Gnb-2; Gnb2; guanine nucleotide binding protein (G protein), beta 2; guanine nucleotide binding protein, beta 2; Guanine nucleotide-binding protein G(I)/G(S)/G(T) subunit beta-2; guanine nucleotide-binding protein, beta-2 s		37199.83	5.6	P62880	Gnb2			GO_0005737_cytoplasm			GO_0004871_signal transducer activity
	HSP7C_MOUSE	Heat shock cognate 71 kDa protein	2410008N15Rik; heat shock 70 kDa protein 8; heat shock 70kD protein 8; heat shock cognate 71 kDa protein; heat shock cognate hsc73; heat shock protein 8; heat shock protein cognate 70; Hsc70; Hsc71; Hsc73; Hsp73; Hspa10; Hspa8; MGC102007; MGC106514; MGC11		70871.07	5.37	P63017	Hspa8			GO_0005737_cytoplasm			GO_0000166_nucleotide binding
	CH60_MOUSE	60 kDa heat shock protein, mitochondrial	60 kDa chaperonin; 60 kDa heat shock protein, mitochondrial; 60kDa; chaperonin 60; CPN60; heat shock 60kDa protein 1 (chaperonin); heat shock protein 1 (chaperonin); heat shock protein 60; heat shock protein, 60 kDa; HSP-60; HSP-65; Hsp60; Hspd1; mitochon		60955.49	5.91	P63038	Hspd1			GO_0005634_nucleus			GO_0051087_chaperone binding
	1433Z_MOUSE	14-3-3 protein zeta/delta	1110013I11Rik; 14-3-3 protein zeta/delta; 1433Z; AI596267; AL022924; AU020854; KCIP-1; OTTMUSP00000018478; OTTMUSP00000018479; OTTMUSP00000018480; Protein kinase C inhibitor protein 1; SEZ-2; tyrosine 3-monooxygenase/tryptophan 5-monooxygenase activation		27771.14	4.73	P63101	Ywhaz			GO_0005634_nucleus			GO_0005515_protein binding
	HMGB1_MOUSE	High mobility group protein B1	amphoterin; DEF; high mobility group box 1; High mobility group protein 1; High mobility group protein B1; HMG-1; Hmg1; Hmgb1; MGC103168; MGC103169; MGC117896; MGC117897; OTTMUSP00000018031; OTTMUSP00000018032; OTTMUSP00000018033; p30; SBP-1		24893.76	5.62	P63158	Hmgb1			GO_0005634_nucleus			GO_0003676_nucleic acid binding
	ACTG_MOUSE	Actin, cytoplasmic 2	Gamma-actin Cleaved into the following chain: 1. Actin, cytoplasmic 2, N-terminally processed		41792.84	5.31	P63260	Actg1			GO_0005856_cytoskeleton			GO_0000166_nucleotide binding
	ACTH_MOUSE	Actin, gamma-enteric smooth muscle (Smooth muscle gamma actin)	ACT; ACTA3; ACTE; ACTG2; ACTH; actin, gamma 2, smooth muscle, enteric; ACTL3; ACTSG; alpha-actin-3; gamma-2-actin; smooth muscle gamma-actin Smooth muscle gamma-actin Gamma-2-actin Alpha-actin-3		41876.88	5.31	P63268	Actg2			GO_0005856_cytoskeleton			GO_0000166_nucleotide binding
	PHB_MOUSE	Prohibitin	B-cell receptor-associated protein 32; BAP 32; BAP32; OTTMUSP00000001681; Phb; Prohibitin		29820.1	5.57	P67778	Phb			GO_0005739_mitochondrion			ND
	ACTC_MOUSE	Actin, alpha cardiac muscle 1	Actc; Actc-1; Actc1; actin alpha cardiac; Actin, alpha cardiac muscle 1; actin, alpha, cardiac muscle 1; Alpha-cardiac actin; alphac-actin; OTTMUSP00000016161		42018.97	5.23	P68033	Actc1			GO_0005856_cytoskeleton			GO_0000166_nucleotide binding
	TBA1_MOUSE	Tubulin alpha-1 chain	Alpha-tubulin 1; Alpha-tubulin isotype M-alpha-1; MGC102097; MGC102098; MGC102099; OTTMUSP00000018539; Talpha1 alpha-tubulin; TBA1A; Tuba-1; Tuba1; Tuba1a; Tubulin alpha-1 chain; Tubulin alpha-1A chain; tubulin, alpha 1; tubulin, alpha 1A.		50135.63	4.94	P68369	Tuba1a			GO_0005856_cytoskeleton			GO_0000166_nucleotide binding
	TBB2C_MOUSE	Tubulin beta-2C chain	4930542G03Rik; MGC101937; MGC28623; MGC6713; novel tubulin protein; OTTMUSP00000012597; TBB2C; Tubb2c; Tubb2c1; Tubulin beta-2C chain; tubulin, beta 2C; tubulin, beta 2c1; tubulin, beta, 2.		49831.01	4.79	P68372	Tubb2c			GO_0005856_cytoskeleton			GO_0000166_nucleotide binding
	TBA1C_MOUSE	Tubulin alpha-6 chain	Alpha-tubulin 6; Alpha-tubulin isotype M-alpha-6; M[a]6; TBA1C; Tuba1c; Tuba6; Tubulin alpha-1C chain; Tubulin alpha-6 chain; tubulin, alpha 1C; tubulin, alpha 6.		49909.36	4.96	P68373	Tuba1c			GO_0005856_cytoskeleton			GO_0000166_nucleotide binding
	TRAF5_MOUSE	TNF receptor-associated factor 5	TNF receptor-associated factor 5; Traf5.		64144.97	7.71	P70191	Traf5			GO_0005737_cytoplasm			GO_0004871_signal transducer activity
	PEBP1_MOUSE	Phosphatidylethanolamine-binding protein 1	PEBP-1; B-RAF proto-oncogene serine/threonine-protein kinase, 23 kDa morphine-binding protein; B-RAF proto-oncogene serine/threonine-protein kinase; HCNP; Hippocampal cholinergic neurostimulating peptide; Neuropolypeptide h3; P23K; PBP; PEBP; PEBP1; Phosp		20699.25	5.19	P70296	Pebp1			GO_0005737_cytoplasm			GO_0030234_enzyme regulator activity
	TCPZ_MOUSE	T-complex protein 1 subunit zeta	CCT-zeta; CCT-zeta-1; Cct6; Cct6a; Cctz; Cctz-1; Cctz1; chaperonin containing TCP-1; chaperonin containing Tcp1, subunit 6a (zeta); chaperonin subunit 6a (zeta); T-complex protein 1 subunit zeta; TCP-1-zeta; TCPZ.		58004.26	6.63	P80317	Cct6a			GO_0005737_cytoplasm			GO_0000166_nucleotide binding
	PSME1_MOUSE	Proteasome activator complex subunit 1	11S regulator complex subunit alpha; Activator of multicatalytic protease subunit 1; AW413925; MGC113815; PA28 alpha subunit; PA28a; PA28alpha; protease (prosome, macropain) 28 subunit, alpha; proteasome (prosome, macropain) 28 subunit, alpha; Proteasom		28672.94	5.73	P97371	Psme1			GO_0000502_proteasome complex			GO_0030234_enzyme regulator activity
	TBB5_MOUSE	Tubulin beta-5 chain	AA408537; AI596182; B130022C14Rik; M(beta)5; TBB5; Tubb5; Tubulin beta-5 chain; tubulin, beta 5		49670.82	4.78	P99024	Tubb5			GO_0005856_cytoskeleton			GO_0005102_receptor binding
	G6PD1_MOUSE	Glucose-6-phosphate 1-dehydrogenase X	G28A; G6PD; G6pd-1; G6PD1; G6pdx; Glucose-6-phosphate 1-dehydrogenase X; glucose-6-phosphate dehydrogenase X-linked; Gpdx; OTTMUSP00000019282		59131.36	6.07	Q00612	G6pdx			ND			GO_0003824_catalytic activity
	A1AT3_MOUSE	Alpha-1-antitrypsin 1-3	Alpha-1-antitrypsin 1-3 precursor (Serine protease inhibitor 1-3) (Alpha-1 protease inhibitor 3); Serine protease inhibitor A1c; Alpha-1-antitrypsin 1-6; Serine protease inhibitor 1-6; Alpha-1 protease inhibitor 6.		45823.28	5.25	Q00896	Serpina1c			0005576 : extracellular region			GO_0030234_enzyme regulator activity
	NDKB_MOUSE	Nucleoside diphosphate kinase B	NDK B NDP kinase B nm23-M2 P18 EC 2.7.4.6, NDKB, Nme2, P18, nm23-M2, nucleoside diphosphate kinase B		17363.06	6.97	Q01768	Nme2			GO_0005886_plasma membrane			GO_0000166_nucleotide binding
	TERA_MOUSE	Transitional endoplasmic reticulum ATPase	15S Mg(2+)-ATPase p97 subunit; 3110001E05; AAA ATPase p97; CDC48; homolog of yeast cdc48; Inv protein; OTTMUSP00000007079; p97; p97/VCP; TER ATPase; TERA; Transitional endoplasmic reticulum ATPase; valosin containing protein; Valosin-containing protein; V		89321.80	5.14	Q01853	Vcp			GO_0000502_proteasome complex			GO_0019899_enzyme binding
	ATPA_MOUSE	ATP synthase subunit alpha, mitochondrial	AI035633; AL022851; AL023067; ATP synthase subunit alpha, mitochondrial; ATP synthase, H+ transporting, mitochondrial F1 complex, alpha subunit, isoform 1; Atp5a1; ATPA; Atpm; D18Ertd206e; modifier of Min 2; Mom2; OTTMUSP00000019113		59752.6	9.22	Q03265	Atp5a1			GO_0005886_plasma membrane			GO_0005215_transporter activity
	CO6A1_MOUSE	Collagen alpha-1(VI) chain precursor. CO6A1; collagen alpha-1	AI747156; CO6A1; Col6a-1; Col6a1; Collagen alpha-1(VI) chain; collagen, type VI, alpha 1; OTTMUSP00000022317; procollagen, type VI, alpha 1		108489.45	5.20	Q04857	Col6a1			0005576 : extracellular region			GO_0005515_protein binding
	SRC8_MOUSE	Src substrate cortactin	1110020L01Rik; cortactin; Cttn; Ems1; mammary tumor and squamous cell carcinoma associated (p80/85 src substrate); OTTMUSP00000017695; Src substrate cortactin; SRC8		61259.82	5.24	Q60598	Cttn			GO_0005856_cytoskeleton			GO_0005515_protein binding
	VDAC1_MOUSE	Voltage-dependent anion-selective channel protein 1	AL033343; mVDAC1; mVDAC5; OTTMUSP00000005805; Outer mitochondrial membrane protein porin 1; Plasmalemmal porin; VDAC-1; VDAC-5; Vdac1; Vdac5; voltage-dependent anion channel 1; Voltage-dependent anion-selective channel protein 1; Voltage-dependent anion-s		32351.48	8.55	Q60932	Vdac1			GO_0005886_plasma membrane			GO_0005215_transporter activity
	NAR1_MOUSE	GPI-linked NAD(P)(+)--arginine ADP-ribosyltransferase 1 precursor	EC 2.4.2.31Mono(ADP-ribosyl) transferase, YAC-1. art2; gpi-linked nad; nar1; yac-1		35897.96	8.61	Q60935	Art1			GO_0012505_endomembrane system			GO_0016740_transferase activity
	PRDX2_MOUSE	Peroxiredoxin-2	AL022839; Band-8; Calpromotin; NkefB; OTTMUSP00000018421; OTTMUSP00000018422; OTTMUSP00000018423; peroxiredoxin 2; Peroxiredoxin-2; Prdx2; protector protein; PRP; Prx II-1; PrxII; Tdpx1; TDX1; thiol specific antioxidant protein; Thiol-specific antioxidant		21778.67	5.2	Q61171	Prdx2			GO_0005739_mitochondrion			GO_0005515_protein binding
	NEP_MOUSE	Neprilysin	6030454K05Rik; Atriopeptidase; C85356; CALLA; CD10; common acute lymphoblastic leukemia antigen; Enkephalinase; membrane metallo endopeptidase; Mme; NEP; Neprilysin; Neutral endopeptidase; Neutral endopeptidase 24.11		85701.91	5.59	Q61391	Mme			GO_0005886_plasma membrane			GO_0043167_ion binding
	GDIC_MOUSE	Rab GDP dissociation inhibitor beta	GDI beta; GDI-2; GDI-3; GDI-B; Gdi2; Gdi3; GDIB; guanosine diphosphate (GDP) dissociation inhibitor 2; guanosine diphosphate (GDP) dissociation inhibitor 3; Guanosine diphosphate dissociation inhibitor 2; Rab GDI beta; Rab GDP dissociation inhibitor beta;		50537.13	5.93	Q61598	Gdi2			GO_0005794_Golgi apparatus			GO_0030234_enzyme regulator activity
	K1C14_MOUSE	Keratin, type I cytoskeletal 14	AI626930; CK-14; cytokeratin 14; Cytokeratin-14; epidermolysis bullosa simplex, Dowling-Meara, Koebner; K14; K1C14; keratin 14; keratin complex 1, acidic, gene 14; Keratin, type I cytoskeletal 14; Keratin-14; Krt-1.14; Krt1-14; Krt14; OTTMUSP00000002389		52866.97	5.10	Q61781	Krt14			GO_0005634_nucleus			GO_0005515_protein binding
	ATM_MOUSE	Serine-protein kinase ATM	A-T mutated homolog; AI256621; ataxia telangiectasia gene mutated in human beings; Ataxia telangiectasia mutated homolog; ataxia telangiectasia mutated homolog (human); Atm; C030026E19Rik; Serine-protein kinase ATM		349487.56	6.45	Q62388	Atm			GO_0005634_nucleus			GO_0003676_nucleic acid binding
	MK03_MOUSE	Mitogen-activated protein kinase 3	ERK-1; Erk1; ERT2; Esrk1; Extracellular signal-regulated kinase 1; Insulin-stimulated MAP2 kinase; MAP kinase 1; MAP kinase 3; MAP kinase isoform p44; MAPK 1; MAPK 3; Mapk3; Microtubule-associated protein 2 kinase; mitogen activated protein kinase 3; Mito		43066.49	6.15	Q63844	Mapk3			GO_0005634_nucleus			GO_0004871_signal transducer activity
	VINC_MOUSE	Vinculin	9430097D22; AA571387; AI462105; AW545629; Metavinculin; Vcl; VINC; Vinculin		116717.36	5.77	Q64727	Vcl			GO_0005886_plasma membrane			GO_0019899_enzyme binding
	RNZ2_MOUSE	Zinc phosphodiesterase ELAC protein 2	1110017O07Rik; D11Wsu80e; elaC homolog 2 (E. coli); ElaC homolog protein 2; Elac2; Hpc2; OTTMUSP00000006092; Ribonuclease Z 2; RNase Z 2; RNZ2; tRNA 3 endonuclease 2; tRNase Z 2; tRNase Z(L); Zinc phosphodiesterase ELAC protein 2		92719.34	7.01	Q80Y81	Elac2			GO_0005634_nucleus			GO_0043167_ion binding
	THIM_MOUSE	3-ketoacyl-CoA thiolase, mitochondrial	0610011L04Rik; 3-ketoacyl-CoA thiolase, mitochondrial; Acaa2; Acetyl-CoA acyltransferase; acetyl-Coenzyme A acyltransferase 2 (mitochondrial 3-oxoacyl-Coenzyme A thiolase); AI255831; AI265397; Beta-ketothiolase; D18Ertd240e; Mitochondrial 3-oxoacyl-CoA th		41857.92	8.33	Q8BWT1	Acaa2			GO_0005739_mitochondrion			GO_0003824_catalytic activity
	CLIC5_MOUSE	Chloride intracellular channel protein 5	5730531E12Rik; B330005L24; chloride intracellular channel 5; Chloride intracellular channel protein 5; Clic5; Gm322; jbg		28286.97	5.64	Q8BXK9	Clic5			GO_0005856_cytoskeleton			GO_0005215_transporter activity
	STNB_MOUSE	Stonin-2	4933401N24Rik; AI425999; AW544599; Stn2; Stnb; Ston2; Stoned B; stonin 2; Stonin-2		99611.07	5.12	Q8BZ60	Ston2			GO_0005737_cytoplasm			GO_0005515_protein binding
	CEP57_MOUSE	Centrosomal protein of 57 kDa	3110002L15Rik; 4921510P06Rik; 4931428M20Rik; AI467480; centrosomal protein 57; Centrosomal protein of 57 kDa; Cep57; Kiaa0092; mKIAA0092; Testis-specific protein 57; Translokin; Tsp57		56909.46	9.16	Q8CEE0	Cep57			GO_0005794_Golgi apparatus			GO_0005515_protein binding
	UPP2_MOUSE	Uridine phosphorylase 2	1700124F02Rik; AI266885; L-UrdPase; Liver-specific uridine phosphorylase; OTTMUSP00000013696; UDRPASE2; UP2; UPase 2; UPASE2; Upp2; UrdPase 2; Uridine phosphorylase 2		35755.28	6.07	Q8CGR7	Upp2			GO_0005856_cytoskeleton			GO_0003824_catalytic activity
	AGO4_MOUSE	Protein argonaute-4	5730550L01Rik; Ago4; AI481660; argonaute 4; Argonaute4; eIF-2C 4; eIF2C 4; Eif2c4; Eukaryotic translation initiation factor 2C 4; eukaryotic translation initiation factor 2C, 4; Kiaa1567; mAgo4; OTTMUSP00000009580; Piwi/argonaute family protein meIF2C4; P		90101.71	9.15	Q8CJF8	Eif2c4			GO_0005737_cytoplasm			GO_0003676_nucleic acid binding
	FIBB_MOUSE	Fibrinogen beta chain	2510049G14Rik; Fgb; FIBB; Fibrinogen beta chain; fibrinogen, B beta polypeptide; Fibrinopeptide B.		54752.71	6.68	Q8K0E8	Fgb			GO_0005886_plasma membrane			GO_0051087_chaperone binding
	NEIL3_MOUSE	Endonuclease VIII-like 3	(Nei-like 3) (DNA glycosylase FPG2). DNA glycosylase FPG2, Nei-like 3, endonuclease VIII-like 3		67416.37	9.27	Q8K203	Neil3			GO_0005634_nucleus			GO_0003676_nucleic acid binding
	FIBG_MOUSE	Fibrinogen gamma chain	3010002H13Rik; AI256424; Fgg; FIBG; Fibrinogen gamma chain; fibrinogen gamma-chain; fibrinogen, gamma polypeptide; gamma-fibrinogen		49391.43	5.54	Q8VCM7	Fgg			GO_0005737_cytoplasm			GO_0005102_receptor binding
	ABHEB_MOUSE	Abhydrolase domain-containing protein 14B	1810013B01Rik; Abhd14b; ABHEB; abhydrolase domain containing 14b; Abhydrolase domain-containing protein 14B; CCG1-interacting factor B; Cib		22450.73	5.82	Q8VCR7	Abhd14b			GO_0005634_nucleus			0016787 : hydrolase activity
	IF4A3_MOUSE	Eukaryotic initiation factor 4A-III	DEAD box protein 48EC 3.6.1.- Eukaryotic translation initiation factor 4A isoform 3 ATP-dependent RNA helicase eIF4A-3 ATP-dependent RNA helicase DDX48 DEAD box protein 48 2400003O03Rik; DEAD (Asp-Glu-Ala-Asp) box polypeptide 48;		46839.978	6.30	Q91VC3	Eif4a3			GO_0005737_cytoplasm			GO_0003676_nucleic acid binding
	RINI_MOUSE	Ribonuclease inhibitor	AW546468; C80305; Ribonuclease inhibitor; Ribonuclease/angiogenin inhibitor 1; RINI; Rnh; Rnh1		49816.45	4.69	Q91VI7	Rnh1			GO_0005737_cytoplasm			GO_0030234_enzyme regulator activity
	DDX41_MOUSE	Probable ATP-dependent RNA helicase DDX41	2900024F02Rik; AA958953; ABS; AI324246; Ddx41; DEAD (Asp-Glu-Ala-Asp) box polypeptide 41; DEAD box protein 41; DEAD-box protein abstrakt; Probable ATP-dependent RNA helicase DDX41		69777.47	6.27	Q91VN6	Ddx41			GO_0005634_nucleus			GO_0003676_nucleic acid binding
	BPA1_MOUSE	Bullous pemphigoid antigen 1, isoform 5	BPA Hemidesmosomal plaque protein Dystonia musculorum protein Dystonin BPA1, Bpag1,		833638.15	5.19	Q91ZU8	Dst			GO_0005856_cytoskeleton			GO_0043167_ion binding
	TRFE_MOUSE	Serotransferrin	AI266983; Beta-1 metal-binding globulin; Cd176; HP; hpx; hypotransferrinemia with hemochromatosis; MGC102653; OTTMUSP00000029708; OTTMUSP00000029709; Serotransferrin; Siderophilin; Tf; Tfn; Transferrin; Trf; TRFE.		76723.81	6.94	Q921I1	Tf			GO_0005886_plasma membrane			GO_0043167_ion binding
	BLVRB_MOUSE	Flavin reductase	Biliverdin reductase B; biliverdin reductase B (flavin reductase (NADPH)); Biliverdin-IX beta-reductase; Blvrb; BVR-B; Flavin reductase; FLR; FR; MGC11726; MGC27866; NADPH-dependent diaphorase; NADPH-flavin reductase; OTTMUSP00000027051		22197.33	6.49	Q923D2	Blvrb			GO_0005737_cytoplasm			GO_0003824_catalytic activity
	GIMA4_MOUSE	GTPase, IMAP family member 4	AU019574; E430007K16Rik; GIMA4; Gimap4; GTPase IMAP family member 4; GTPase, IMAP family member 4; IAN-1; Ian1; Imap4; immune associated nucleotide 1; Immunity-associated nucleotide 1 protein; Immunity-associated protein 4; MGC11734; mIAN1.		24554.16	6.53	Q99JY3	Gimap4			ND			GO_0000166_nucleotide binding
	ARP3_MOUSE	Actin-related protein 3	1200003A09Rik; actin-like protein 3; Actin-related protein 3; actin-related protein 3 homolog; Actr3; Arp3; ARP3 actin-related protein 3 homolog (yeast); MGC118188		47357.15	5.61	Q99JY9	Actr3			GO_0005794_Golgi apparatus			GO_0000166_nucleotide binding
	DDAH2_MOUSE	NG,NG-dimethylarginine dimethylaminohydrolase 2	1110003M04Rik; AU019324; AW413173; Clone 7u; Ddah; DDAH-2; Ddah2; DDAHII; Dimethylargininase-2; Dimethylarginine dimethylaminohydrolase 2; G6a; N(G),N(G)-dimethylarginine dimethylaminohydrolase 2; NG30.		29645.83	5.66	Q99LD8	Ddah2			GO_0005737_cytoplasm			GO_0005515_protein binding
	PARK7_MOUSE	Protein DJ-1	Parkinson disease protein 7 homolog; PARK 7		20021.31	6.32	Q99LX0	Park7			GO_0005634_nucleus			GO_0003676_nucleic acid binding
	PCCB_MOUSE	Propionyl-CoA carboxylase beta chain, mitochondrial	1300012P06Rik; AI314687; PCCase subunit beta; Pccb; Propanoyl-CoA:carbon dioxide ligase subunit beta; propionyl Coenzyme A carboxylase, beta polypeptide; Propionyl-CoA carboxylase beta chain, mitochondrial; R74805.		58393.99	7.19	Q99MN9	Pccb			GO_0005739_mitochondrion			GO_0000166_nucleotide binding
	GDIR_MOUSE	Rho GDP-dissociation inhibitor 1	5330430M07Rik; Arhgdia; C87222; GDI-1; Gdi1; GDIR1; MGC101921; MGC7904; OTTMUSP00000004486; OTTMUSP00000004487; Rho GDI 1; Rho GDI alpha; Rho GDP dissociation inhibitor (GDI) alpha; Rho GDP-dissociation inhibitor 1; Rho-GDI; Rho-GDI alpha; RhoDGI; RhoGDI-		23407.41	5.12	Q99PT1	Arhgdia			GO_0005886_plasma membrane			GO_0030234_enzyme regulator activity
	SMC1A_MOUSE	Structural maintenance of chromosomes protein 1A	5830426I24Rik; Chromosome segregation protein SmcB; KIAA0178; mKIAA0178; OTTMUSP00000021286; Sb1.8; segregation of mitotic chromosomes b; SMC (segregation of mitotic chromosomes 1)-like 1; SMC protein 1A; SMC-1-alpha; SMC-1A; Smc1; Smc1a; Smc1alpha; Smc1l		143215.78	7.08	Q9CU62	Smc1a			GO_0005737_cytoplasm			GO_0000166_nucleotide binding
	IDH3A_MOUSE	socitrate dehydrogenase [NAD] subunit alpha, mitochondrial	1110003P10Rik; 1500012E04Rik; AA407078; AI316514; Idh3a; isocitrate dehydrogenase 3 (NAD+) alpha; Isocitrate dehydrogenase [NAD] subunit alpha, mitochondrial; Isocitric dehydrogenase subunit alpha; NAD(+)-specific ICDH subunit alpha		39638.71	6.27	Q9D6R2	Idh3a			GO_0005739_mitochondrion			GO_0043167_ion binding
	ACAD8_MOUSE	Isobutyryl-CoA dehydrogenase, mitochondrial [Precursor]	ACAD-8; acyl-CoA dehydrogenase family member 8, mitochondrial; EC 1.3.99.-; isobutyryl-CoA dehydrogenase		45020	8.46	Q9D7B6	Acad8			GO_0005739_mitochondrion			GO_0000166_nucleotide binding
	CLIC3_MOUSE	Chloride intracellular channel protein 3	2300003G24Rik; chloride intracellular channel 3; Chloride intracellular channel protein 3; Clic3; OTTMUSP00000013065		27925.9	5.91	Q9D7P7	Clic3			GO_0005634_nucleus			GO_0005215_transporter activity
	CG024_MOUSE	Gamma-glutamylcyclotransferase			21165.97	5.52	Q9D7X8	Ggct			GO_0005737_cytoplasm			GO_0005515_protein binding
	PHKG2_MOUSE	Phosphorylase b kinase gamma catalytic chain, testis/liver isoform	PHK-gamma-T; Phosphorylase kinase subunit gamma 2;EC 2.7.11.19; phk-gamma-t; phosphorylase b kinase gamma catalytic chain, testis/liver		46519.37	5.95	Q9DB30	Phkg2			GO_0005737_cytoplasm			GO_0019899_enzyme binding
	PGAM1_MOUSE	Phosphoglycerate mutase 1	2310050F24Rik; BPG-dependent PGAM 1; MGC102422; MGC118049; Pgam-1; PGAM-B; Pgam1; Phosphoglycerate mutase 1; Phosphoglycerate mutase isozyme B		28831.99	6.67	Q9DBJ1	Pgam1			ND			GO_0003824_catalytic activity
	A1AT6_MOUSE	Alpha-1-antitrypsin 1-6	Serine protease inhibitor 1-6, Serine protease inhibitor A1f, Short name=Serpin A1f, Alpha-1 protease inhibitor 6, Alpha-1-antiproteinase.		46336.89	8.80	Q9DCQ7	Serpina1f			0005576 : extracellular region			GO_0030234_enzyme regulator activity
	EHD4_MOUSE	EH domain-containing protein 4	2210022F10Rik; AI197390; AI846352; AV006278; EH domain containing protein MPAST2; EH domain-containing protein 4; EH-domain containing 4; Ehd4; mPAST2; OTTMUSP00000016279; PAST homolog 2; Past2		61651.79	6.33	Q9EQP2	Ehd4			GO_0016020_membrane			GO_0043167_ion binding
	TBB3_MOUSE	Tubulin beta-3 chain	3200002H15Rik; betaIII-tubulin; M(beta)3; M(beta)6; TBB3; Tubb3; Tubulin beta-3 chain; tubulin, beta 3		50418.65	4.82	Q9ERD7	Tubb3			GO_0005886_plasma membrane			GO_0004871_signal transducer activity
	MOAP1_MOUSE	Modulator of apoptosis 1	AA987038; MAP-1; Moap1; Modulator of apoptosis 1; PNMA4		39403.94	5.89	Q9ERH6	Moap1			GO_0005737_cytoplasm			GO_0005515_protein binding
	UBE4B_MOUSE	Ubiquitin conjugation factor E4 B	4930551I19Rik; 4933406G05Rik; AU014668; D4Bwg0973e; mKIAA0684; OTTMUSP00000010808; Ube4b; Ubiquitin conjugation factor E4 B; Ubiquitin fusion degradation protein 2; ubiquitination factor E4B, UFD2 homolog (S. cerevisiae); Ufd2; Ufd2a; Ufd2p		133303.60	5.76	Q9ES00	Ube4b			GO_0005737_cytoplasm			GO_0019899_enzyme binding
	TBX20_MOUSE	T-box transcription factor TBX20	T-box protein 20.		49095.68	7.29	Q9ES03	Tbx20			GO_0005634_nucleus			GO_0030528_transcription regulation
	PK3CG_MOUSE	Phosphatidylinositol-4,5-bisphosphate 3-kinase catalytic subunit gamma isoform	5-bisphosphate 3-kinase catalytic subunit, gamma isoform; EC 2.7.1.153; P11G; Phosphatidylinositol-4; Phosphatidylinositol-4,5-bisphosphate 3-kinase catalytic subunit, gamma isoform; PI3-kinase p110 subunit gamma; PI3K; PI3K p110-gamma; PI3KG1; PI3Kgamma		126361.64	6.78	Q9JHG7	Pik3cg			0005942 : phosphoinositide 3-kinase complex			GO_0000166_nucleotide binding
	IVD_MOUSE	Isovaleryl-CoA dehydrogenase, mitochondrial	IVD 1300016K07Rik, 6720455E18Rik, AI463340, EC 1.3.99.10, isovaleryl coenzyme A dehydrogenase		46325.39	8.53	Q9JHI5	Ivd			GO_0005739_mitochondrion			GO_0000166_nucleotide binding
	NHRF2_MOUSE	Na(+)/H(+) exchange regulatory cofactor NHE-RF2	0610011L07Rik; 1200011K07Rik; 2010007A20Rik; E3karp; Na(+)/H(+) exchange regulatory cofactor NHE-RF2; NHE3 kinase A regulatory protein E3KARP; NHERF-2; Nherf2; NHRF2; Octs2; SIP-1; Sip1; Slc9a3r2; Sodium-hydrogen exchanger regulatory factor 2; sodium/hyd		37402.72	7.23	Q9JHL1	Slc9a3r2			GO_0005886_plasma membrane			GO_0005515_protein binding
	DYHC_MOUSE	Cytoplasmic dynein 1 heavy chain 1	9930018I23Rik; AI894280; Cytoplasmic dynein 1 heavy chain 1; Cytoplasmic dynein heavy chain 1; Dhc1; DHC1a; Dnch1; Dnchc1; DNCL; Dnec1; Dnecl; Dyhc; DYHC1; Dync1h1; dynein cytoplasmic 1 heavy chain 1; Dynein heavy chain, cytosolic; dynein heavy chain, r		532025.49	6.04	Q9JHU4	Dync1h1			GO_0005794_Golgi apparatus			GO_0000166_nucleotide binding
	BIN3_MOUSE	Bridging integrator 3	1700015F07Rik; Bin3; Bridging integrator 3; bridging integrator-3		29650.79	6.49	Q9JI08	Bin3			GO_0005856_cytoskeleton			GO_0005515_protein binding
	BCDO1_MOUSE	Beta,beta-carotene 15,15'-monooxygenase	Bcdo; Bcdo1; Bcmo1; beta,beta-carotene 15,15'-dioxygenase; Beta,beta-carotene 15,15'-monooxygenase; beta-carotene 15, 15'-dioxygenase 1; beta-carotene 15,15' dioxygenase; beta-carotene 15,15'-monooxygenase; beta-carotene cleavage enzyme; Beta-carotene dio		63864.33	5.49	Q9JJS6	Bcmo1			ND			GO_0043167_ion binding
	PRELP_MOUSE	Prolargin	7330409J17Rik; Prelp; Prolargin; proline arginine-rich end leucine-rich repeat; Proline-arginine-rich end leucine-rich repeat protein; SLRR2A		43292.52	9.59	Q9JK53	Prelp			0005576 : extracellular region			GO_0005515_protein binding
	PSA6_MOUSE	Proteasome subunit alpha type 6	EC 3.4.25.1; IOTA; macropain iota chain; multicatalytic endopeptidase complex iota chain; proteasome (prosome, macropain) subunit, alpha type 6; proteasome iota chain; proteasome subunit alpha type 6; PSA6 Proteasome iota chain, multicatalytic endopeptid		27372.43	6.35	Q9QUM9	Psma6			GO_0000502_proteasome complex			GO_0005515_protein binding
	K1C17_MOUSE	Keratin, type I cytoskeletal 17	CK 17, CK17, K1C17, Krt1-17, cytokeratin 17 (Cytokeratin-17) (CK-17) (Keratin-17) (K17).		48161.83	5.0	Q9QWL7	Krt17			GO_0005856_cytoskeleton			GO_0005515_protein binding
	TAGL2_MOUSE	Transgelin-2	700094C18Rik; Kiaa0120; OTTMUSP00000024126; OTTMUSP00000024127; SM22-beta; Sm22a; Sm22B; SM22beta; TAGL2; Tagln2; transgelin 2; Transgelin-2		22395.43	8.40	Q9WVA4	Tagln2			GO_0005886_plasma membrane			GO_0005515_protein binding
	GIPC_MOUSE	PDZ domain-containing protein GIPC1	GAIP C-terminus-interacting protein; Gipc; GIPC PDZ domain containing family, member 1; Gipc1; Glut1CIP; neurophilin1-IP; PDZ domain-containing protein GIPC1; regulator of G-protein signaling 19 interacting protein 1; RGS-GAIP interacting protein GIPC; RG		36129.26	5.65	Q9Z0G0	Gipc1			GO_0005737_cytoplasm			GO_0005102_receptor binding
	Total	160								cytoskeleton	25		ion binding	14
										proteasome complex	5		chaperone binding	3
										Golgi apparatus	8		transporter activity	6
										extracellular region	11		transcription regulation	4
										nucleus	27		enzyme binding	9
										plasma membrane	23		receptor binding	6
										endomembrane system	2		nucleic acid binding	9
										mitochondrion	18		signal transducer activity	10
										cytoplasm	32		enzyme regulator activity	13
													catalytic activity	15
													nucleotide binding	24
													protein binding	34
													transferase activity	6
													chaperone binding	3
